# Supplementary material for: Propofol Protects Myocardium From Ischemia/Reperfusion Injury by Inhibiting Ferroptosis Through the AKT/p53 Signaling Pathway
Source: Front Pharmacol. 2022 Mar 16;13:841410. doi: 10.3389/fphar.2022.841410 (PMC8966655; doi:10.3389/fphar.2022.841410)
Supplement: Supplementary file 1 [file DataSheet3.ZIP]

Archive with 16 entries (12 files):
- Fig3/
- Fig3/Fig3A,D, WB.docx
- Fig3/Fig3A-C/
- Fig3/Fig3A-C/AKT Interference efficiency.xlsx
- Fig3/Fig3A-C/AKT.jpg
- Fig3/Fig3A-C/P-AKT.jpg
- Fig3/Fig3A-C/α-tubulin.jpg
- Fig3/Fig3D-H/
- Fig3/Fig3D-H/FTH1.jpg
- Fig3/Fig3D-H/GPX4.jpg
- Fig3/Fig3D-H/Gray value analysis.xlsx
- Fig3/Fig3D-H/SOD-2.jpg
- Fig3/Fig3D-H/XCT.jpg
- Fig3/Fig3D-H/α-tubulin.jpg
- Fig3/Fig3I/
- Fig3/Fig3I/CCK8 .xlsx
