# Supplementary material for: Propofol Protects Myocardium From Ischemia/Reperfusion Injury by Inhibiting Ferroptosis Through the AKT/p53 Signaling Pathway
Source: Front Pharmacol. 2022 Mar 16;13:841410. doi: 10.3389/fphar.2022.841410 (PMC8966655; doi:10.3389/fphar.2022.841410)
Supplement: Supplementary file 1 [file DataSheet3.ZIP › Fig3/Fig3A-C/AKT Interference efficiency.xlsx]

## Sheet: Sheet2
										Control	Scontrol
								P-AKT/α-tubulin	A	1	0.734201
									B	1	0.323145
									C	1	0.495124
								AKT/α-tubulin	A	1	0.547085
									B	1	0.514696
									C	1	0.429092
