# Supplementary material for: Propofol Protects Myocardium From Ischemia/Reperfusion Injury by Inhibiting Ferroptosis Through the AKT/p53 Signaling Pathway
Source: Front Pharmacol. 2022 Mar 16;13:841410. doi: 10.3389/fphar.2022.841410 (PMC8966655; doi:10.3389/fphar.2022.841410)
Supplement: Supplementary file 1 [file DataSheet3.ZIP › Fig3/Fig3D-H/Gray value analysis.xlsx]

## Sheet: Sheet2
										Control	Scontrol	E	SE	E+P	SE+P
								FTH1/α-tubulin	A	1	0.358537	0.457177	0.124673	0.828439	0.274999
									B	1	0.208647	0.334684	0.127806	0.577329	0.223959
									C	1	0.352222	0.297597	0.194274	0.768104	0.309814
									A	1	0.729296	0.74936	0.368367	0.886896	0.517319
								XCT/α-tubulin	B	1	0.598842	0.631667	0.311841	0.611869	0.469648
									C	1	0.655895	0.710427	0.278288	0.873312	0.404956
									A	1	0.573757	0.544291	0.090122	0.708017	0.166653
								SOD-2/α-tubulin	B	1	0.378069	0.390094	0.076748	0.832155	0.230395
									C	1	0.506994	0.640113	0.082553	0.746517	0.180711
									A	1	0.697008	0.591207	0.32952	0.841316	0.371484
								GPX4/SOD-2	B	1	0.499422	0.60826	0.272039	0.735412	0.45809
									C	1	0.721422	0.548106	0.30993	0.89269	0.584149
