# Supplementary material for: Propofol Protects Myocardium From Ischemia/Reperfusion Injury by Inhibiting Ferroptosis Through the AKT/p53 Signaling Pathway
Source: Front Pharmacol. 2022 Mar 16;13:841410. doi: 10.3389/fphar.2022.841410 (PMC8966655; doi:10.3389/fphar.2022.841410)
Supplement: Supplementary file 1 [file DataSheet3.ZIP › Fig3/Fig3I/CCK8 .xlsx]

## Sheet: Sheet1
				Control	Scontrol	E	SE	E+P	SE+P
		%	A	93.3219	46.7894	51.327	20.0343	89.1267	37.1575
			B	93.5405	55.9009	47.5474	15.8815	68.2856	43.3706
			C	98.928	52.3737	44.8188	20.878	63.706	36.0728
