# Supplementary material for: Propofol Protects Myocardium From Ischemia/Reperfusion Injury by Inhibiting Ferroptosis Through the AKT/p53 Signaling Pathway
Source: Front Pharmacol. 2022 Mar 16;13:841410. doi: 10.3389/fphar.2022.841410 (PMC8966655; doi:10.3389/fphar.2022.841410)
Supplement: Supplementary file 3 [file DataSheet11.ZIP]

Archive with 3 entries (2 files):
- Fig4三2/
- Fig4三2/IR+P+MK.tif
- Fig4三2/IR+P.tif
