# Supplementary material for: Propofol Protects Myocardium From Ischemia/Reperfusion Injury by Inhibiting Ferroptosis Through the AKT/p53 Signaling Pathway
Source: Front Pharmacol. 2022 Mar 16;13:841410. doi: 10.3389/fphar.2022.841410 (PMC8966655; doi:10.3389/fphar.2022.841410)
Supplement: Supplementary file 6 [file DataSheet4.ZIP]

Archive with 22 entries (15 files):
- Fig4一/
- Fig4一/Fig4A/
- Fig4一/Fig4A/myocardium MDA.xlsx
- Fig4一/Fig4B/
- Fig4一/Fig4B/Iron.xlsx
- Fig4一/Fig4C,L,WB.docx
- Fig4一/Fig4C-G/
- Fig4一/Fig4C-G/FTH1.jpg
- Fig4一/Fig4C-G/GPX4.jpg
- Fig4一/Fig4C-G/Gray value analysis.xlsx
- Fig4一/Fig4C-G/SOD-2.jpg
- Fig4一/Fig4C-G/XCT.jpg
- Fig4一/Fig4C-G/α-tubulin.jpg
- Fig4一/Fig4H/
- Fig4一/Fig4H/GSH÷GSSG.xlsx
- Fig4一/Fig4K/
- Fig4一/Fig4K/Iron.xlsx
- Fig4一/Fig4L-N/
- Fig4一/Fig4L-N/Gray value analysis.xlsx
- Fig4一/Fig4L-N/P-P53.jpg
- Fig4一/Fig4L-N/p53.jpg
- Fig4一/Fig4L-N/α-tubulin.jpg
