# Supplementary material for: Propofol Protects Myocardium From Ischemia/Reperfusion Injury by Inhibiting Ferroptosis Through the AKT/p53 Signaling Pathway
Source: Front Pharmacol. 2022 Mar 16;13:841410. doi: 10.3389/fphar.2022.841410 (PMC8966655; doi:10.3389/fphar.2022.841410)
Supplement: Supplementary file 6 [file DataSheet4.ZIP › Fig4一/Fig4A/myocardium MDA.xlsx]

## Sheet: Sheet1
	MDA(nmol/mgprot)		Control	I/R	I/R+P
		A	3.68742	9.15662	5.633
		B	4.15793	8.27066	6.44731
		C	3.73345	8.6942	5.40228
		D	3.99972	8.49941	5.20574
		E	3.70244	9.16262	5.02743
		F	4.71648	8.14229	4.70337
