# Supplementary material for: Propofol Protects Myocardium From Ischemia/Reperfusion Injury by Inhibiting Ferroptosis Through the AKT/p53 Signaling Pathway
Source: Front Pharmacol. 2022 Mar 16;13:841410. doi: 10.3389/fphar.2022.841410 (PMC8966655; doi:10.3389/fphar.2022.841410)
Supplement: Supplementary file 6 [file DataSheet4.ZIP › Fig4一/Fig4B/Iron.xlsx]

## Sheet: Sheet1
		Iron		C	I/R	I/R+P
		mg/gprot	A	0.19577	0.551172	0.489374
			B	0.229522	0.636158	0.463577
			C	0.354476	0.881507	0.499227
			D	0.456563	0.80805	0.525757
			E	0.424915	0.810958	0.535487
			F	0.425596	0.774932	0.520722
