# Supplementary material for: Propofol Protects Myocardium From Ischemia/Reperfusion Injury by Inhibiting Ferroptosis Through the AKT/p53 Signaling Pathway
Source: Front Pharmacol. 2022 Mar 16;13:841410. doi: 10.3389/fphar.2022.841410 (PMC8966655; doi:10.3389/fphar.2022.841410)
Supplement: Supplementary file 6 [file DataSheet4.ZIP › Fig4一/Fig4C-G/Gray value analysis.xlsx]

## Sheet: Sheet2
							FTH1/Tubulin	Control	IR	IR+P
							A	1	0.236963	0.812633
							B	1	0.298788	0.61607
							C	1	0.41432	0.928147
							D	1	0.278388	0.612619
							E	1	0.395364	0.805196
							F	1	0.407985	0.871138
							XCT/Tubulin	Control	IR	IR+P
							A	1	0.546058	0.942371
							B	1	0.657324	0.894974
							C	1	0.679281	0.853242
							D	1	0.457828	0.590844
							E	1	0.508293	0.726371
							F	1	0.494118	0.734821
							SOD-2/Tubulin	Control	IR	IR+P
							A	1	0.280925	0.953464
							B	1	0.230187	0.831309
							C	1	0.30747	0.545104
							D	1	0.133782	0.760188
							E	1	0.684354	0.787984
							F	1	0.426656	0.80999
							GPX4/Tubulin	Control	IR	IR+P
							A	1	0.604023	0.831292
							B	1	0.557191	0.802945
							C	1	0.54604	0.609153
							D	1	0.465978	0.816117
							E	1	0.328334	0.606023
							F	1	0.679258	0.98914
