# Supplementary material for: Propofol Protects Myocardium From Ischemia/Reperfusion Injury by Inhibiting Ferroptosis Through the AKT/p53 Signaling Pathway
Source: Front Pharmacol. 2022 Mar 16;13:841410. doi: 10.3389/fphar.2022.841410 (PMC8966655; doi:10.3389/fphar.2022.841410)
Supplement: Supplementary file 6 [file DataSheet4.ZIP › Fig4一/Fig4H/GSH÷GSSG.xlsx]

## Sheet: Sheet1
		GSH/GSSG	Control	IR	IR+P	IR+P+N	IR+N	IR+P+MK	IR+MK
		A	8.53123	2.69442	4.68673	4.38663	2.33308	4.91575	2.42692
		B	7.99161	4.67857	7.16558	4.59592	2.73406	4.28296	2.62323
		C	7.6623	4.20398	5.75033	4.26312	3.43706	3.8139	3.20664
		D	8.9108	3.87079	7.53525	4.14159	1.99521	5.08492	3.34545
		E	9.1076	5.41606	6.62336	5.14965	2.75215	4.35738	2.20926
		F	7.02435	4.21117	7.9728	3.46043	2.49864	4.10582	2.87173
