# Supplementary material for: Propofol Protects Myocardium From Ischemia/Reperfusion Injury by Inhibiting Ferroptosis Through the AKT/p53 Signaling Pathway
Source: Front Pharmacol. 2022 Mar 16;13:841410. doi: 10.3389/fphar.2022.841410 (PMC8966655; doi:10.3389/fphar.2022.841410)
Supplement: Supplementary file 6 [file DataSheet4.ZIP › Fig4一/Fig4K/Iron.xlsx]

## Sheet: Sheet1
Iron(mg/gprot)	ConA	ConB	ConC	ConD	ConE	ConF	IRA	IRB	IRC	IRD	IRE	IRF
	0.203918	0.274618	0.288007	0.228617	0.256076	0.214677	0.803905	0.848291	0.786566	0.86041	0.773311	0.928713
	IR+PA	IR+PB	IR+PC	IR+PD	IR+PE	IR+PF
	0.537879	0.488996	0.522992	0.620644	0.535878	0.543328
	IR+P+MK A	IR+P+MK B	IR+P+MK C	IR+P+MK D	IR+P+MK E	IR+P+MK F	IR+MK A	IR+MK B	IR+MK C	IR+MK D	IR+MK E	IR+MK F
	0.77868	0.737556	0.768124	0.76656	0.748289	0.748662	1.28272	1.0013	1.18594	1.22195	1.28348	1.07868
