# Supplementary material for: Propofol Protects Myocardium From Ischemia/Reperfusion Injury by Inhibiting Ferroptosis Through the AKT/p53 Signaling Pathway
Source: Front Pharmacol. 2022 Mar 16;13:841410. doi: 10.3389/fphar.2022.841410 (PMC8966655; doi:10.3389/fphar.2022.841410)
Supplement: Supplementary file 6 [file DataSheet4.ZIP › Fig4一/Fig4L-N/Gray value analysis.xlsx]

## Sheet: Sheet2
						Control	IR	IR+P	IR+P+MK	IR+MK
				P53/α-tubulin	A	1	2.58629	1.60812	1.76247	2.64135
					B	1	1.97577	1.39051	2.20811	2.85509
					C	1	1.93303	1.3815	1.54762	2.42127
					D	1	1.75928	1.44771	2.01598	2.4453
					E	1	2.29608	1.17113	2.33988	3.02734
					F	1	2.69065	2.1301	2.63316	3.31599
				PP53/α-tubulin	A	1	1.46047	1.14387	1.25848	2.13299
					B	1	1.71031	1.30594	1.67695	2.40058
					C	1	1.63872	1.2896	1.50867	2.07042
					D	1	1.80797	1.19349	1.68316	1.9263
					E	1	1.72455	1.26274	1.65773	1.99087
					F	1	1.54426	1.43653	1.75434	2.70505
