# Supplementary material for: Propofol Protects Myocardium From Ischemia/Reperfusion Injury by Inhibiting Ferroptosis Through the AKT/p53 Signaling Pathway
Source: Front Pharmacol. 2022 Mar 16;13:841410. doi: 10.3389/fphar.2022.841410 (PMC8966655; doi:10.3389/fphar.2022.841410)
Supplement: Supplementary file 14 [file DataSheet5.ZIP]

Archive with 1 entries (1 files):
- Control.tif
